# Supplementary material for: Prediction of five-year mortality after COPD diagnosis using primary care records
Source: PLoS One. 2020 Jul 21;15(7):e0236011. doi: 10.1371/journal.pone.0236011 (PMC7373295; doi:10.1371/journal.pone.0236011)
Supplement: S3 Table — (CSV) [file pone.0236011.s003.csv]

	label	logOddsRatio	log_lower	log_upper	oddsRatio	upper	lower
(Intercept)	Intercept	1.874370047	1.810426119	1.938313975	6.516712602	6.947028227	6.113051762
age	Age in years from 67.7	-0.085820725	-0.088543042	-0.083098408	0.917758747	0.920260581	0.915263715
I(age^2)	Age in years from 67.7, squared	-0.001089517	-0.001265025	-0.000914009	0.998911076	0.999086409	0.998735775
bmi	Body Mass Index in kg/m2 from 26	0.036567533	0.031633239	0.041501828	1.03724435	1.042375067	1.032138888
I(bmi^2)	Body Mass Index in kg/m2 from 26, squared	-0.002428287	-0.002775114	-0.00208146	0.997574659	0.997920705	0.997228733
airflow	FEV1 % predicted from 64.6%	0.013684613	0.012150864	0.015218363	1.013778676	1.015334752	1.012224985
I(airflow^2)	FEV1 % predicted from 64.6%, squared	-0.000277955	-0.000330356	-0.000225554	0.999722084	0.999774471	0.999669699
genderFemale	Female	0.264175108	0.213657127	0.314693089	1.302356229	1.369838828	1.238198037
smokeNever	Never smoker	0.641164355	0.561875662	0.720453048	1.898690342	2.055364178	1.753959251
smokeEx	Ex smoker	0.402440002	0.345652445	0.459227559	1.495469197	1.582850853	1.412911467
bmiMissTRUE	Body Mass Index NR	-0.504466266	-0.582231811	-0.42670072	0.603827773	0.65265885	0.558650173
airflowMissTRUE	FEV1 NR	-0.540682601	-0.596231348	-0.485133854	0.582350604	0.615614789	0.550883819
canpresent	Cancer	-0.813714263	-0.919889149	-0.707539377	0.443208811	0.492855438	0.39856322
hfpresent	Heart failure	-0.811468347	-0.907921928	-0.715014766	0.444205339	0.489184888	0.403361568
appresent	Alcohol problems	-0.720885687	-0.852177282	-0.589594091	0.486321337	0.554552337	0.426485341
pvdpresent	Peripheral vascular disorder	-0.522215569	-0.620174029	-0.424257109	0.593204805	0.654255645	0.537850828
atrpresent	Atril fibrillation	-0.432218107	-0.518753988	-0.345682226	0.649067795	0.707737352	0.59526179
astpresent	Asthma	0.232582125	0.167021883	0.298142366	1.261854071	1.347353592	1.181780126
diapresent	Diabetes	-0.390370747	-0.46412957	-0.316611924	0.676805904	0.728613458	0.628682091
strpresent	Stroke	-0.351968752	-0.433185114	-0.27075239	0.703302098	0.762805351	0.648440445
epipresent	Epilepsy	-0.379362972	-0.583346581	-0.175379363	0.684297187	0.839138622	0.558027753
ibspresent	Irritable bowel syndrome	0.292636023	0.18662286	0.398649186	1.339954989	1.489810881	1.205172681
sczpresent	Pyschosis/bipolar	-0.412296068	-0.577703921	-0.246888215	0.662128212	0.781228018	0.561185414
opspresent	Substance abuse	-0.317463786	-0.517961502	-0.11696607	0.727993044	0.889615378	0.595733713
ibdpresent	Inflammatory bowel disease	-0.265865416	-0.482530405	-0.049200428	0.766542285	0.951990305	0.617219599
conpresent	Constipation	-0.286588747	-0.380586141	-0.192591353	0.750820443	0.824818965	0.683460688
deppresent	Depression	-0.291772449	-0.358754623	-0.224790274	0.746938484	0.798683706	0.698545737
rhepresent	Connective tissue disorders	-0.245848919	-0.346472532	-0.145225305	0.782040368	0.864827421	0.707178244
